# Supplementary material for: Higher medical costs for CKD patients with a rapid decline in eGFR: A cohort study from the Japanese general population
Source: PLoS One. 2019 May 17;14(5):e0216432. doi: 10.1371/journal.pone.0216432 (PMC6524806; doi:10.1371/journal.pone.0216432)
Supplement: S1 Table — (XLSX) [file pone.0216432.s001.xlsx]

## Sheet: Supplemental T1
Category	Dialysis -	initiation of dialysis
Men and Women, Number	70605	22
Mean Cost, yen	261626	3296095
Mean Cost, thousand yen	261.626	3296.09
SD, yen	610032	1510136
SEM, yen	2295.8	321962
