# Supplementary material for: Higher medical costs for CKD patients with a rapid decline in eGFR: A cohort study from the Japanese general population
Source: PLoS One. 2019 May 17;14(5):e0216432. doi: 10.1371/journal.pone.0216432 (PMC6524806; doi:10.1371/journal.pone.0216432)
Supplement: S2 Table — (XLSX) [file pone.0216432.s002.xlsx]

## Sheet: Supplemental T2
ΔeGFR category	≤-30	-30 〜 -15	-15 〜 +15	+15<	ANOVA, P	Chi-square, P
Men, mean cost, yen	385956	277329	270897	323333	< 0.001	0.0085
# No claims	118	508	3600	313
%	15.2062	13.6376	14.2174	12.6414		0.9791
Mean cost, yen	0	0	0	0	> 0.999
# Outpatient	540	2854	19115	1879
%	69.5876	76.6174	75.4907	75.8885		0.029
Mean cost, yen	206201	189114	173416	193545	< 0.001
# Inpatient	118	363	2606	284
%	15.2062	9.74497	10.2919	11.4701		0.062
Mean cost, yen	1.59452e+06	1.35901e+06	1.36014e+06	1.53838e+06	0.1407
# Initiation Dialysis	4	2	7	2
Women, mean cost, yen	271159	253812	244757	270362	0.0271	0.9847
# No claims	153	597	2969	370
%	10.8357	11.0802	10.522	11.1715		0.999
Mean cost, yen	0	0	0	0	>0.999
# Outpatient	1145	4384	22931	2660
%	81.0907	81.366	81.2666	80.314		>0.999
Mean cost, yen	200871	187261	174125	190196	< 0.001
# Inpatient	114	407	2317	282
%	8.07365	7.55382	8.21136	8.51449		0.999
Mean cost, yen	1.34105e+06	1.34297e+06	1.25742e+06	1.38126e+06	0.4142
# Initiation Dialysis	5	1	1	0
Men, sd	806992	600432	666494	790105
Men, #	776	3725	25321	2476
Women, sd	541164	617649	537372	610910
Women, #	1412	5388	28217	3312
Men, OutP, sd	277981	257693	236339	317605
Women, OutP, sd	256489	253878	202182	254111
Men, InP, sd	1.47827e+06	1.35752e+06	1.5968e+06	1.75532e+06
Women, InP, sd	1.29862e+06	1.74191e+06	1.40044e+06	1.54626e+06
