# Supplementary material for: Higher medical costs for CKD patients with a rapid decline in eGFR: A cohort study from the Japanese general population
Source: PLoS One. 2019 May 17;14(5):e0216432. doi: 10.1371/journal.pone.0216432 (PMC6524806; doi:10.1371/journal.pone.0216432)
Supplement: S3 Table — (XLSX) [file pone.0216432.s003.xlsx]

## Sheet: Supplemental Table3
ΔeGFR category		≤-30	-30 〜 -15	-15 〜 +15	+15<	ANOVA, P
Low eGFR (<60 ml/min/1.73m2)	Men, %	9.40722	8.99329	19.9123	33.0372	< 0.001
No	mean cost, yen	349035	263326	254611	295365	< 0.001
	#	703	3390	20279	1658
	Incident dialysis, (#)	1	0	3	1
Yes	mean cost, yen	741513	419036	336402	380021	< 0.001
	#	73	335	5042	818
	Incident dialysis, (#)	3	2	4	1
	Women, %	3.68272	4.25019	15.1185	25.1812	< 0.001
No	mean cost, yen	257686	243969	234476	264007	< 0.001
	#	1360	5159	23951	2478
	Incident dialysis, (#)	0	0	0	0
Yes	mean cost, yen	623547	475570	302478	289243	< 0.001
	#	52	229	4266	834
	Incident dialysis, (#)	5	1	1	0
Proteinuria at baseline	Men, %	10.8949	8.6007	7.43002	10.2512	0.0112
Negative	mean cost, yen	356600	262744	262257	304439	< 0.001
	#	687	3390	23348	2215
	Incident dialysis, (#)	1	1	6	1
Positive	mean cost, yen	641752	425617	366523	477199	< 0.001
	#	84	319	1874	253
	Incident dialysis, (#)	3	1	1	1
Missing consecutive urinalysis	#	5	16	99	8
	Women, %	4.75177	4.24898	3.74021	5.5505	0.127
Negative	mean cost, yen	257793	246704	240559	264323	< 0.001
	#	1343	5138	27049	3114
	Incident dialysis, (#)	0	0	0	0
Positive	mean cost, yen	546868	416280	337436	380172	< 0.001
	#	67	228	1051	183
	Incident dialysis, (#)	5	1	1	0
Missing consecutive urinalysis	#	2	22	117	15
	Men, sd, noGFR	760501	576733	642798	720989
	Men, sd, yesGFR	1.10874e+06	789008	750829	912167
	Women, sd, noGFR	514674	601036	519475	615591
	Women, sd, yesGFR	955221	888601	625395	596751
	Men, sd, noUP	779535	578104	647074	744886
	Men, sd, yesUP	990000	776912	808674	1.07449e+06
	Women, sd, noUP	509241	605776	528612	601156
	Women, sd, yesUP	951383	843324	679890	768184
