# Supplementary material for: Higher medical costs for CKD patients with a rapid decline in eGFR: A cohort study from the Japanese general population
Source: PLoS One. 2019 May 17;14(5):e0216432. doi: 10.1371/journal.pone.0216432 (PMC6524806; doi:10.1371/journal.pone.0216432)
Supplement: S4 Table — (XLSX) [file pone.0216432.s004.xlsx]

## Sheet: Supplemental Table4
	eGFR>60		≤-30	-30 〜 -15	-15 〜 +15	+15<
Men	Hi eGFR	Inpatient	167881	87874.2	96633.3	115240
		sd	661913	468861	543011	594166
		sem	24982.3	8053.94	3813.26	14596.4
			***	ns	ref.	ns
		Outpatient	181154	175452	157977	180125
		sd	231184	255678	249987	337609
		sem	8725.47	4391.96	1755.51	8293.78
			*	*	ref.	*
		#	703	3390	20279	1658
	Lo eGFR	Inpatient	304259	134377	127548	156283
		sd	752287	533285	651288	766759
		sem	88657.8	29180.1	9173.07	26825.5
			*	ns	ref.	ns
		Outpatient	437254	284659	208855	223738
		sd	722355	431484	288108	358707
		sem	85130.4	23609.7	4057.87	12549.6
			***	*	ref.	ns
		#	73	335	5042	818
Women	Hi eGFR	Inpatient	73934.4	70520.3	68323.3	78008.5
		sd	413817	520250	438774	488656
		sem	11225.3	7243.88	2835.23	9818.39
			ns	ns	ref.	ns
		Outpatient	183751	173449	166152	185999
		sd	240625	230241	208686	273847
		sem	6527.26	3205.84	1348.47	5502.32
			**	*	ref.	*
		#	1360	5159	23951	2478
	Lo eGFR	Inpatient	102255	157978	97661.9	89840.4
		sd	443252	613588	513522	461529
		sem	62067.7	40635.9	7863.2	15991
			ns	ns	ref.	ns
		Outpatient	521292	296331	204816	199403
		sd	728047	493869	290384	334849
		sem	101947	32707.3	4446.45	11601.8
			**	***	ref.	ns
		#	52	229	4266	834
